# Supplementary material for: Dosimetric factors associated with long-term patient-reported outcomes after definitive radiotherapy of patients with head and neck cancer
Source: Radiat Oncol. 2019 Dec 9;14:221. doi: 10.1186/s13014-019-1429-3 (PMC6902539; doi:10.1186/s13014-019-1429-3)
Supplement: Supplementary file 1 — Additional file 1: Table S1. Chronological change of QOL scores. [file 13014_2019_1429_MOESM1_ESM.zip]

Archive with 2 entries (2 files):
- Table e1-1.pdf
- Table e1-2.pdf
