# Supplementary material for: Dosimetric factors associated with long-term patient-reported outcomes after definitive radiotherapy of patients with head and neck cancer
Source: Radiat Oncol. 2019 Dec 9;14:221. doi: 10.1186/s13014-019-1429-3 (PMC6902539; doi:10.1186/s13014-019-1429-3)
Supplement: Supplementary file 2 — Additional file 2: Table S2. Relationships between patient- or treatment-related factors and QOL score deterioration. [file 13014_2019_1429_MOESM2_ESM.zip]

Archive with 4 entries (4 files):
- Table e2-1.pdf
- Table e2-2.pdf
- Table e2-3.pdf
- Table e2-4.pdf
